# Supplementary material for: Grapefruit Extract-Mediated Fabrication of Photosensitive Aluminum Oxide Nanoparticle and Their Antioxidant and Anti-Inflammatory Potential
Source: Nanomaterials (Basel). 2022 May 31;12(11):1885. doi: 10.3390/nano12111885 (PMC9182307; doi:10.3390/nano12111885)
Supplement: Supplementary file 1 [file nanomaterials-12-01885-s001.zip]

Archive with 1 entries (1 files):
- nanomaterials-1708856-SI.pdf
